# Supplementary material for: Differential loss of components of traditional ecological knowledge following a primate extinction event
Source: R Soc Open Sci. 2018 Jun 13;5(6):172352. doi: 10.1098/rsos.172352 (PMC6030281; doi:10.1098/rsos.172352)
Supplement: Table S1 [file rsos172352supp2.xlsx]

## Sheet: Sheet1
Landscape	Age	Sex	Ethnicity	Frequency of forest visits	Occupation	Answers to gibbon TEK question	Any TEK	Accurate natural history	Inaccurate natural history	Utilitarian	Attitudes	Folktale
Diaoluoshan	30	Male	Li	1	forest-related		0	0	0	0	0	0
Diaoluoshan	40	Male	Li	0	nonforest-related		0	0	0	0	0	0
Diaoluoshan	36	Male	Li	0	nonforest-related		0	0	0	0	0	0
Diaoluoshan	61	Male	Li	0	nonforest-related		0	0	0	0	0	0
Diaoluoshan	67	Male	Miao	1	nonforest-related		0	0	0	0	0	0
Diaoluoshan	49	Male	Miao	1	nonforest-related		0	0	0	0	0	0
Diaoluoshan	39	Male	Miao	0	nonforest-related		0	0	0	0	0	0
Diaoluoshan	35	Male	Miao	0	nonforest-related	When they're up a tree, they'll flee as soon as they see humans. Their arm bones can be used to make medicine.	1	1	0	1	0	0
Diaoluoshan	50	Male	Miao	0	nonforest-related	They climb up tree trunks. They can hit monkeys. They love to fight. Their call is very loud and like that of a human. You can use their arms to make chopsticks. If you put poison into the bones, then bubbles will come out.	1	1	1	1	0	0
Diaoluoshan	50	Male	Miao	0	nonforest-related		0	0	0	0	0	0
Diaoluoshan	57	Male	Miao	0	nonforest-related		0	0	0	0	0	0
Diaoluoshan	34	Male	Miao	1	nonforest-related		0	0	0	0	0	0
Diaoluoshan	47	Male	Miao	0	nonforest-related		0	0	0	0	0	0
Diaoluoshan	45	Male	Miao	0	nonforest-related		0	0	0	0	0	0
Diaoluoshan	39	Male	Miao	0	nonforest-related		0	0	0	0	0	0
Diaoluoshan	25	Male	Miao	0	nonforest-related		0	0	0	0	0	0
Diaoluoshan	58	Male	Miao	0	nonforest-related		0	0	0	0	0	0
Diaoluoshan	77	Female	Miao	1	nonforest-related	Humans are descended from them (or so I've heard)	1	0	0	0	0	1
Diaoluoshan	33	Female	Miao	0	nonforest-related		0	0	0	0	0	0
Diaoluoshan	50	Male	Han	1	forest-related		0	0	0	0	0	0
Diaoluoshan	50	Male	Miao	0	nonforest-related		0	0	0	0	0	0
Diaoluoshan	55	Male	Miao	0	nonforest-related		0	0	0	0	0	0
Diaoluoshan	59	Male	Miao	0	nonforest-related		0	0	0	0	0	0
Diaoluoshan	56	Male	Miao	0	nonforest-related		0	0	0	0	0	0
Diaoluoshan	50	Male	Miao	0	nonforest-related	Their arm bones can be used to make medicine/pesticide. They hug their babies. They don't come down from the trees.	1	1	0	1	0	0
Diaoluoshan	59	Male	Miao	0	nonforest-related	Their call travels very far. Their arm bones can be used to make chopsticks. Their arm bones can be used to test for poison and test for medicine.	1	1	0	1	0	0
Diaoluoshan	45	Male	Miao	1	nonforest-related	In the mornings I could hear them calling (when I was little)	0	0	0	0	0	0
Diaoluoshan	55	Female	Miao	1	nonforest-related		0	0	0	0	0	0
Diaoluoshan	57	Male	Miao	1	nonforest-related	They like to laugh/smile	1	0	1	0	0	0
Diaoluoshan	56	Male	Miao	1	nonforest-related		0	0	0	0	0	0
Diaoluoshan	36	Male	Li	0	nonforest-related		0	0	0	0	0	0
Diaoluoshan	76	Male	Li	0	nonforest-related	Humans evolved from gibbons. Their arm bones can be used to test for poison. They're good for eating.	1	0	0	1	0	1
Diaoluoshan	30	Male	Li	0	nonforest-related		0	0	0	0	0	0
Diaoluoshan	50	Male	Li	0	nonforest-related		0	0	0	0	0	0
Diaoluoshan	45	Male	Li	0	nonforest-related		0	0	0	0	0	0
Diaoluoshan	65	Male	Li	0	nonforest-related	They don't come down from trees.	1	1	0	0	0	0
Diaoluoshan	76	Male	Li	0	nonforest-related		0	0	0	0	0	0
Diaoluoshan	58	Male	Li	0	nonforest-related		0	0	0	0	0	0
Diaoluoshan	35	Male	Li	0	nonforest-related		0	0	0	0	0	0
Diaoluoshan	54	Male	Li	0	nonforest-related		0	0	0	0	0	0
Diaoluoshan	36	Male	Han	1	forest-related		0	0	0	0	0	0
Diaoluoshan	78	Male	Li	0	nonforest-related	Their arm bones can be used to make chopsticks. They can be used to test whether or not there is poision.	1	0	0	1	0	0
Diaoluoshan	42	Male	Li	1	forest-related	They don't come down from trees. They can hug their babies.	1	1	0	0	0	0
Diaoluoshan	50	Male	Li	0	nonforest-related		0	0	0	0	0	0
Diaoluoshan	51	Male	Han	1	forest-related		0	0	0	0	0	0
Diaoluoshan	50	Male	Li	0	nonforest-related		0	0	0	0	0	0
Diaoluoshan	52	Male	Li	0	nonforest-related		0	0	0	0	0	0
Diaoluoshan	40	Male	Li	0	nonforest-related		0	0	0	0	0	0
Diaoluoshan	50	Male	Li	0	forest-related	They constantly stay up trees.	1	1	0	0	0	0
Diaoluoshan	48	Male	NA	1	forest-related		0	0	0	0	0	0
Diaoluoshan	40	Male	Li	1	nonforest-related		0	0	0	0	0	0
Diaoluoshan	60	Female	Li	0	nonforest-related		0	0	0	0	0	0
Diaoluoshan	58	Male	Li	1	nonforest-related	The bones can be used to test for poison. If you put them into poisoned food, the food will move.	1	0	0	1	0	0
Diaoluoshan	40	Male	Li	0	nonforest-related		0	0	0	0	0	0
Diaoluoshan	42	Male	Li	0	nonforest-related	Humans came from apes. They don't come down from trees. They search for ropes to climb. If you use their bones as chopsticks you can test for poison.	1	1	1	1	0	1
Diaoluoshan	30	Male	Li	1	nonforest-related		0	0	0	0	0	0
Diaoluoshan	40	Male	Li	1	nonforest-related		0	0	0	0	0	0
Diaoluoshan	40	Male	Li	0	nonforest-related		0	0	0	0	0	0
Diaoluoshan	31	Male	Han	1	forest-related		0	0	0	0	0	0
Diaoluoshan	53	Male	Li	0	nonforest-related		0	0	0	0	0	0
Diaoluoshan	66	Male	Han	1	forest-related		0	0	0	0	0	0
Diaoluoshan	75	Male	Han	1	nonforest-related		0	0	0	0	0	0
Diaoluoshan	72	Male	Han	1	forest-related		0	0	0	0	0	0
Diaoluoshan	55	Male	Han	0	nonforest-related		0	0	0	0	0	0
Diaoluoshan	61	Male	NA	0	nonforest-related		0	0	0	0	0	0
Diaoluoshan	44	Male	Han	0	nonforest-related		0	0	0	0	0	0
Diaoluoshan	80	Male	Han	0	nonforest-related		0	0	0	0	0	0
Diaoluoshan	74	Male	Han	0	nonforest-related		0	0	0	0	0	0
Diaoluoshan	86	Male	Han	0	nonforest-related		0	0	0	0	0	0
Diaoluoshan	75	Male	Han	0	nonforest-related		0	0	0	0	0	0
Diaoluoshan	50	Male	Li	0	nonforest-related		0	0	0	0	0	0
Diaoluoshan	50	Male	Li	0	nonforest-related		0	0	0	0	0	0
Diaoluoshan	66	Male	Han	0	nonforest-related		0	0	0	0	0	0
Diaoluoshan	36	Male	Li	0	nonforest-related		0	0	0	0	0	0
Diaoluoshan	36	Male	Li	0	nonforest-related		0	0	0	0	0	0
Diaoluoshan	53	Male	Li	0	nonforest-related		0	0	0	0	0	0
Diaoluoshan	50	Male	Li	0	nonforest-related		0	0	0	0	0	0
Diaoluoshan	35	Male	Li	0	nonforest-related		0	0	0	0	0	0
Diaoluoshan	36	Male	Li	0	nonforest-related		0	0	0	0	0	0
Diaoluoshan	75	Male	Li	1	nonforest-related		0	0	0	0	0	0
Diaoluoshan	48	Male	Miao	0	nonforest-related		0	0	0	0	0	0
Diaoluoshan	50	Male	Miao	1	nonforest-related		0	0	0	0	0	0
Diaoluoshan	59	Male	Miao	1	nonforest-related		0	0	0	0	0	0
Diaoluoshan	38	Male	Miao	0	nonforest-related		0	0	0	0	0	0
Diaoluoshan	42	Male	Miao	1	forest-related		0	0	0	0	0	0
Diaoluoshan	70	Female	Miao	0	nonforest-related	If you use their arm bones as chopsticks you can test for poison.	1	0	0	1	0	0
Diaoluoshan	60	Male	Miao	0	nonforest-related		0	0	0	0	0	0
Diaoluoshan	50	Female	Miao	0	nonforest-related		0	0	0	0	0	0
Diaoluoshan	35	Male	Miao	0	nonforest-related		0	0	0	0	0	0
Diaoluoshan	46	Male	Miao	0	forest-related	They're monogamous. (I heard that) humans originally changed from gibbons.	1	0	1	0	0	1
Diaoluoshan	67	Male	Li	0	nonforest-related		0	0	0	0	0	0
Diaoluoshan	48	Male	Li	0	nonforest-related		0	0	0	0	0	0
Diaoluoshan	45	Male	Li	0	nonforest-related		0	0	0	0	0	0
Diaoluoshan	48	Female	Li	0	nonforest-related		0	0	0	0	0	0
Diaoluoshan	68	Male	Li	1	nonforest-related		0	0	0	0	0	0
Diaoluoshan	54	Female	Li	1	nonforest-related		0	0	0	0	0	0
Diaoluoshan	48	Male	Li	1	nonforest-related		0	0	0	0	0	0
Diaoluoshan	36	Male	Li	0	nonforest-related		0	0	0	0	0	0
Diaoluoshan	35	Female	Li	0	nonforest-related		0	0	0	0	0	0
Diaoluoshan	43	Male	Li	1	forest-related		0	0	0	0	0	0
Jianfengling	49	Male	Li	0	nonforest-related		0	0	0	0	0	0
Jianfengling	72	Female	Li	0	nonforest-related		0	0	0	0	0	0
Jianfengling	50	Female	Li	0	nonforest-related		0	0	0	0	0	0
Jianfengling	60	Female	Li	1	nonforest-related		0	0	0	0	0	0
Jianfengling	80	Female	Li	0	nonforest-related		0	0	0	0	0	0
Jianfengling	57	Male	Li	1	nonforest-related		0	0	0	0	0	0
Jianfengling	50	Male	Li	0	nonforest-related		0	0	0	0	0	0
Jianfengling	62	Male	Li	0	nonforest-related		0	0	0	0	0	0
Jianfengling	50	Male	Li	0	nonforest-related		0	0	0	0	0	0
Jianfengling	40	Female	Li	0	nonforest-related		0	0	0	0	0	0
Jianfengling	28	Male	Li	1	nonforest-related		0	0	0	0	0	0
Jianfengling	69	Male	Li	0	nonforest-related		0	0	0	0	0	0
Jianfengling	55	Male	Li	0	nonforest-related	In the morning at 6 or 7 they call and their call is very loud/high pitched. They can hug their babies.	1	1	0	0	0	0
Jianfengling	53	Male	Li	0	nonforest-related	They climb trees. They can hug their children.	1	1	0	0	0	0
Jianfengling	76	Male	Li	1	nonforest-related		0	0	0	0	0	0
Jianfengling	50	Male	Li	0	nonforest-related		0	0	0	0	0	0
Jianfengling	42	Male	Li	0	forest-related		0	0	0	0	0	0
Jianfengling	43	Male	Li	0	nonforest-related		0	0	0	0	0	0
Jianfengling	34	Male	Li	1	forest-related		0	0	0	0	0	0
Jianfengling	52	Male	Li	0	nonforest-related		0	0	0	0	0	0
Jianfengling	50	Male	Miao	0	forest-related		0	0	0	0	0	0
Jianfengling	50	Male	Miao	0	nonforest-related		0	0	0	0	0	0
Jianfengling	43	Female	Miao	0	nonforest-related		0	0	0	0	0	0
Jianfengling	42	Male	Miao	0	nonforest-related		0	0	0	0	0	0
Jianfengling	43	Male	Miao	0	nonforest-related	They like people. They don't come down from trees.	1	1	1	0	0	0
Jianfengling	38	Male	Miao	1	nonforest-related		0	0	0	0	0	0
Jianfengling	70	Male	Li	0	nonforest-related		0	0	0	0	0	0
Jianfengling	47	Male	Li	0	nonforest-related		0	0	0	0	0	0
Jianfengling	47	Male	Li	0	nonforest-related		0	0	0	0	0	0
Jianfengling	78	Male	NA	0	NA	You can use their bones to make chopsticks to check for poison.	1	0	0	1	0	0
Jianfengling	43	Male	Li	0	nonforest-related		0	0	0	0	0	0
Jianfengling	43	Male	Li	0	nonforest-related		0	0	0	0	0	0
Jianfengling	39	Male	Li	1	nonforest-related		0	0	0	0	0	0
Jianfengling	50	Male	Han	1	forest-related		0	0	0	0	0	0
Jianfengling	30	Female	Li	0	nonforest-related		0	0	0	0	0	0
Jianfengling	53	Male	Li	0	nonforest-related		0	0	0	0	0	0
Jianfengling	54	Female	Li	0	nonforest-related		0	0	0	0	0	0
Jianfengling	50	Male	Li	0	nonforest-related		0	0	0	0	0	0
Jianfengling	58	Female	Li	0	nonforest-related		0	0	0	0	0	0
Jianfengling	60	Male	Li	0	nonforest-related		0	0	0	0	0	0
Jianfengling	59	Male	Li	0	nonforest-related		0	0	0	0	0	0
Jianfengling	30	Male	Li	0	nonforest-related		0	0	0	0	0	0
Jianfengling	52	Male	Li	0	nonforest-related		0	0	0	0	0	0
Jianfengling	24	Female	Li	0	nonforest-related		0	0	0	0	0	0
Jianfengling	50	Male	Li	0	nonforest-related	Their arms are long. They can come down from trees.	1	1	1	0	0	0
Jianfengling	51	Male	Li	1	nonforest-related		0	0	0	0	0	0
Jianfengling	49	Male	Li	0	nonforest-related		0	0	0	0	0	0
Jianfengling	70	Male	Li	0	nonforest-related		0	0	0	0	0	0
Jianfengling	60	Female	Li	0	nonforest-related		0	0	0	0	0	0
Jianfengling	45	Male	Li	0	nonforest-related		0	0	0	0	0	0
Jianfengling	54	Male	Li	1	nonforest-related		0	0	0	0	0	0
Jianfengling	56	Male	Li	1	nonforest-related		0	0	0	0	0	0
Jianfengling	84	Male	Li	1	nonforest-related		0	0	0	0	0	0
Jianfengling	50	Female	Li	0	nonforest-related		0	0	0	0	0	0
Jianfengling	44	Female	Li	0	nonforest-related		0	0	0	0	0	0
Jianfengling	83	Male	Li	0	nonforest-related		0	0	0	0	0	0
Jianfengling	60	Male	Li	0	nonforest-related		0	0	0	0	0	0
Jianfengling	35	Male	Li	0	nonforest-related		0	0	0	0	0	0
Jianfengling	53	Male	Li	0	nonforest-related		0	0	0	0	0	0
Jianfengling	42	Male	Li	0	nonforest-related		0	0	0	0	0	0
Jianfengling	80	Female	Li	1	nonforest-related		0	0	0	0	0	0
Jianfengling	30	Male	Li	1	nonforest-related		0	0	0	0	0	0
Jianfengling	56	Male	Li	1	nonforest-related		0	0	0	0	0	0
Jianfengling	52	Male	Li	1	nonforest-related		0	0	0	0	0	0
Jianfengling	48	Female	Li	0	nonforest-related		0	0	0	0	0	0
Jianfengling	48	Male	Li	0	nonforest-related		0	0	0	0	0	0
Jianfengling	52	Male	Li	0	nonforest-related		0	0	0	0	0	0
Jianfengling	42	Male	Li	0	nonforest-related		0	0	0	0	0	0
Jianfengling	37	Male	Li	0	nonforest-related		0	0	0	0	0	0
Jianfengling	52	Male	Li	1	nonforest-related		0	0	0	0	0	0
Jianfengling	72	Female	Li	1	nonforest-related		0	0	0	0	0	0
Jianfengling	85	Female	Li	0	nonforest-related		0	0	0	0	0	0
Jianfengling	41	Female	Li	0	nonforest-related		0	0	0	0	0	0
Jianfengling	78	Male	Li	1	nonforest-related		0	0	0	0	0	0
Jianfengling	62	Male	Li	0	nonforest-related		0	0	0	0	0	0
Jianfengling	40	Male	Li	0	nonforest-related		0	0	0	0	0	0
Jianfengling	42	Female	Li	0	nonforest-related		0	0	0	0	0	0
Jianfengling	42	Male	Li	0	nonforest-related		0	0	0	0	0	0
Jianfengling	42	Female	Li	0	nonforest-related		0	0	0	0	0	0
Jianfengling	52	Male	Li	0	nonforest-related	You can eat them. You can use them as ingredients for medicine.	1	0	0	1	0	0
Jianfengling	63	Male	Li	0	nonforest-related	Lazy people who don't work turned into gibbons.	1	0	0	0	0	1
Jianfengling	39	Male	Li	1	nonforest-related		0	0	0	0	0	0
Jianfengling	31	Female	Li	0	nonforest-related		0	0	0	0	0	0
Jianfengling	42	Male	Li	0	nonforest-related		0	0	0	0	0	0
Jianfengling	40	Male	Li	1	nonforest-related		0	0	0	0	0	0
Jianfengling	53	Male	Li	0	nonforest-related		0	0	0	0	0	0
Jianfengling	56	Male	Li	1	nonforest-related		0	0	0	0	0	0
Jianfengling	52	Male	Li	0	nonforest-related		0	0	0	0	0	0
Jianfengling	53	Male	Li	0	nonforest-related		0	0	0	0	0	0
Jianfengling	47	Male	Li	0	nonforest-related		0	0	0	0	0	0
Jianfengling	43	Male	Li	0	nonforest-related		0	0	0	0	0	0
Jianfengling	60	Female	Li	1	nonforest-related		0	0	0	0	0	0
Jianfengling	51	Male	Li	0	nonforest-related		0	0	0	0	0	0
Jianfengling	50	Male	Li	0	nonforest-related		0	0	0	0	0	0
Jianfengling	31	Male	Li	1	nonforest-related		0	0	0	0	0	0
Jianfengling	43	Male	Li	1	nonforest-related		0	0	0	0	0	0
Jianfengling	28	Male	Li	0	nonforest-related		0	0	0	0	0	0
Jianfengling	45	Female	Li	1	nonforest-related		0	0	0	0	0	0
Jianfengling	75	Male	Li	0	nonforest-related		0	0	0	0	0	0
Jianfengling	75	Male	Li	1	forest-related		0	0	0	0	0	0
Limushan	36	Male	Han	1	forest-related	They're used to living in trees.	1	1	0	0	0	0
Limushan	56	Male	Li	1	nonforest-related		0	0	0	0	0	0
Limushan	63	Male	Li	1	nonforest-related		0	0	0	0	0	0
Limushan	55	Male	Li	1	nonforest-related	Their calls are very long.	1	1	0	0	0	0
Limushan	36	Male	Li	1	nonforest-related	I've heard that it's unlucky to see one.	1	0	0	0	1	0
Limushan	70	Male	Li	1	nonforest-related	If you carry their bones it will keep you safe.	1	0	0	1	0	0
Limushan	40	Male	Li	0	nonforest-related		0	0	0	0	0	0
Limushan	53	Male	Li	0	nonforest-related	Their arm bones can be used to test for poison. If you put them in poison they will react.	1	0	0	1	0	0
Limushan	49	Male	Li	0	nonforest-related	They're afraid to come down from trees. Their call sounds like a whistle. They work in relays to drink water.	1	1	1	0	0	0
Limushan	45	Male	Li	0	nonforest-related		0	0	0	0	0	0
Limushan	84	Male	Li	0	nonforest-related	They climb trees. They climb up not down. They don't know how to walk. They only eat sweet fruit. They don't eat non-sweet fruit and don't come to harm. They're the ancestors of humans.	1	1	0	0	0	0
Limushan	27	Male	Li	0	nonforest-related	Old people say they can hug their babies. Their arm bones can be used to make chopsticks.	1	1	0	1	0	0
Limushan	28	Male	Li	0	nonforest-related		0	0	0	0	0	0
Limushan	36	Male	Li	0	nonforest-related		0	0	0	0	0	0
Limushan	56	Male	Li	0	nonforest-related		0	0	0	0	0	0
Limushan	78	Male	Li	0	nonforest-related	If you carry their bones it will keep you safe.	1	0	0	1	0	0
Limushan	66	Female	Li	1	nonforest-related		0	0	0	0	0	0
Limushan	41	Male	Li	1	nonforest-related		0	0	0	0	0	0
Limushan	35	Male	Li	1	forest-related		0	0	0	0	0	0
Limushan	20	Male	Li	1	forest-related		0	0	0	0	0	0
Limushan	44	Male	Li	1	nonforest-related		0	0	0	0	0	0
Limushan	38	Male	Li	1	nonforest-related		0	0	0	0	0	0
Limushan	43	Male	Li	1	nonforest-related		0	0	0	0	0	0
Limushan	32	Male	Li	1	nonforest-related		0	0	0	0	0	0
Limushan	35	Male	Li	0	nonforest-related		0	0	0	0	0	0
Limushan	50	Male	Li	1	nonforest-related	Their arm bones can be used to make chopsticks to test for poison.	1	0	0	1	0	0
Limushan	56	Male	Li	1	nonforest-related		0	0	0	0	0	0
Limushan	31	Female	Li	0	nonforest-related		0	0	0	0	0	0
Limushan	49	Male	Li	0	nonforest-related		0	0	0	0	0	0
Limushan	48	Male	Li	0	nonforest-related		0	0	0	0	0	0
Limushan	47	Male	Li	0	nonforest-related		0	0	0	0	0	0
Limushan	30	Male	Li	1	nonforest-related	They don't come down from trees. They drink water from holes in trees.	1	1	1	0	0	0
Limushan	38	Male	Li	0	nonforest-related		0	0	0	0	0	0
Limushan	40	Male	Li	0	nonforest-related		0	0	0	0	0	0
Limushan	67	Male	Li	1	nonforest-related	Their bones can be used to make chopsticks. I've seen a male (a black one).	1	0	0	1	0	0
Limushan	41	Male	Li	0	nonforest-related		0	0	0	0	0	0
Limushan	50	Male	Li	0	nonforest-related		0	0	0	0	0	0
Limushan	54	Male	Li	0	nonforest-related		0	0	0	0	0	0
Limushan	34	Male	Li	1	nonforest-related		0	0	0	0	0	0
Limushan	55	Male	Li	1	nonforest-related		0	0	0	0	0	0
Limushan	46	Male	Li	1	nonforest-related		0	0	0	0	0	0
Limushan	35	Male	Li	1	nonforest-related		0	0	0	0	0	0
Limushan	45	Male	Li	1	nonforest-related		0	0	0	0	0	0
Limushan	68	Male	Li	0	nonforest-related	In the 1950s you could often hear them. Their bones can be used to make chopsticks to test for poison.	1	0	0	1	0	0
Limushan	45	Male	Li	0	nonforest-related		0	0	0	0	0	0
Limushan	68	Male	Li	0	nonforest-related	Their call sounds like whistles.	1	1	0	0	0	0
Limushan	45	Male	Li	1	nonforest-related		0	0	0	0	0	0
Limushan	43	Male	Li	0	nonforest-related		0	0	0	0	0	0
Limushan	38	Male	Li	0	nonforest-related		0	0	0	0	0	0
Limushan	45	Male	Li	0	nonforest-related		0	0	0	0	0	0
Limushan	40	Male	Li	1	nonforest-related		0	0	0	0	0	0
Limushan	55	Female	Li	0	nonforest-related		0	0	0	0	0	0
Limushan	30	Male	Li	0	nonforest-related		0	0	0	0	0	0
Limushan	42	Male	Li	1	nonforest-related		0	0	0	0	0	0
Limushan	40	Male	Li	1	nonforest-related		0	0	0	0	0	0
Limushan	45	Male	Li	1	nonforest-related	Seen them on TV.	0	0	0	0	0	0
Limushan	54	Male	Li	0	nonforest-related		0	0	0	0	0	0
Limushan	65	Male	Li	0	nonforest-related		0	0	0	0	0	0
Limushan	46	Male	Li	0	nonforest-related		0	0	0	0	0	0
Limushan	64	Male	Li	0	nonforest-related		0	0	0	0	0	0
Limushan	58	Male	Li	1	nonforest-related		0	0	0	0	0	0
Limushan	88	Female	Li	0	nonforest-related		0	0	0	0	0	0
Limushan	53	Male	Li	1	forest-related	Bones can be used to test for poison: if you put poisonous food on them the food will blow up/tumble. Bones can be used to make chopsticks.	1	0	0	1	0	0
Limushan	52	Male	Li	1	nonforest-related		0	0	0	0	0	0
Limushan	48	Male	Li	1	nonforest-related	Bones can be used to make chopsticks.	1	0	0	1	0	0
Limushan	50	Male	Li	1	nonforest-related		0	0	0	0	0	0
Limushan	42	Male	Li	0	nonforest-related		0	0	0	0	0	0
Limushan	45	Male	Li	0	nonforest-related		0	0	0	0	0	0
Limushan	48	Male	Li	1	nonforest-related		0	0	0	0	0	0
Limushan	49	Male	Li	1	nonforest-related		0	0	0	0	0	0
Limushan	41	Male	Li	1	nonforest-related		0	0	0	0	0	0
Limushan	48	Male	Li	1	nonforest-related		0	0	0	0	0	0
Limushan	53	Male	Li	1	nonforest-related		0	0	0	0	0	0
Limushan	65	Male	Li	0	nonforest-related	Bones can be used to make chopsticks and test for poison. If poisonous the food will blow up.	1	0	0	1	0	0
Limushan	51	Male	Li	0	nonforest-related	Don’t come down from trees if there are no leaves on the ground.	1	1	1	0	0	0
Limushan	54	Male	Li	1	nonforest-related		0	0	0	0	0	0
Limushan	45	Male	Li	1	nonforest-related		0	0	0	0	0	0
Limushan	45	Male	Li	0	nonforest-related		0	0	0	0	0	0
Limushan	30	Male	Li	0	nonforest-related		0	0	0	0	0	0
Limushan	50	Male	Li	0	nonforest-related		0	0	0	0	0	0
Limushan	35	Male	Li	0	nonforest-related		0	0	0	0	0	0
Limushan	59	Male	Li	0	nonforest-related		0	0	0	0	0	0
Limushan	45	Male	Li	0	nonforest-related		0	0	0	0	0	0
Limushan	45	Male	Li	0	nonforest-related		0	0	0	0	0	0
Limushan	58	Male	Li	0	nonforest-related		0	0	0	0	0	0
Limushan	46	Male	Li	0	nonforest-related		0	0	0	0	0	0
Limushan	40	Male	Li	0	nonforest-related		0	0	0	0	0	0
Limushan	48	Male	Li	0	nonforest-related		0	0	0	0	0	0
Limushan	53	Male	Li	0	nonforest-related		0	0	0	0	0	0
Limushan	36	Male	Li	1	nonforest-related		0	0	0	0	0	0
Limushan	45	Male	Miao	0	nonforest-related		0	0	0	0	0	0
Limushan	46	Male	Miao	0	nonforest-related		0	0	0	0	0	0
Limushan	40	Male	Miao	0	nonforest-related		0	0	0	0	0	0
Limushan	56	Male	Han	1	nonforest-related		0	0	0	0	0	0
Limushan	40	Male	Miao	0	nonforest-related		0	0	0	0	0	0
Limushan	38	Male	Miao	0	nonforest-related		0	0	0	0	0	0
Limushan	39	Male	Miao	0	nonforest-related		0	0	0	0	0	0
Limushan	41	Male	Miao	0	nonforest-related		0	0	0	0	0	0
Limushan	40	Male	Miao	1	forest-related		0	0	0	0	0	0
Limushan	53	Male	Han	1	forest-related		0	0	0	0	0	0
Wuzhishan	49	Male	Miao	1	nonforest-related		0	0	0	0	0	0
Wuzhishan	36	Male	Li	0	nonforest-related		0	0	0	0	0	0
Wuzhishan	57	Male	Li	0	nonforest-related	Their calls are very long. Call in the morning and afternoon. Don't come down from trees.	1	1	1	0	0	0
Wuzhishan	45	Male	Han	0	nonforest-related	Other people said they can catch people.	1	0	1	0	0	0
Wuzhishan	56	Male	Li	0	nonforest-related		0	0	0	0	0	0
Wuzhishan	78	Male	Li	1	nonforest-related		0	0	0	0	0	0
Wuzhishan	40	Male	Li	0	nonforest-related		0	0	0	0	0	0
Wuzhishan	30	Male	Li	0	nonforest-related		0	0	0	0	0	0
Wuzhishan	36	Male	Li	1	forest-related		0	0	0	0	0	0
Wuzhishan	50	Male	Li	0	nonforest-related		0	0	0	0	0	0
Wuzhishan	30	Male	Li	0	nonforest-related		0	0	0	0	0	0
Wuzhishan	63	Male	Li	0	nonforest-related	Don’t come down from trees. Will only come down if there are leaves covering the ground. Arm bones can be used to make chopsticks to test for poison in food.	1	1	1	1	0	0
Wuzhishan	78	Male	Li	0	nonforest-related	Don't come down from trees. Will only come down if there are leaves covering the ground.	1	1	1	0	0	0
Wuzhishan	35	Male	Li	0	nonforest-related		0	0	0	0	0	0
Wuzhishan	35	Male	Li	0	nonforest-related		0	0	0	0	0	0
Wuzhishan	35	Male	Li	1	forest-related		0	0	0	0	0	0
Wuzhishan	49	Male	Li	0	nonforest-related		0	0	0	0	0	0
Wuzhishan	50	Male	Li	0	nonforest-related		0	0	0	0	0	0
Wuzhishan	57	Male	Li	0	nonforest-related		0	0	0	0	0	0
Wuzhishan	48	Male	Li	0	nonforest-related		0	0	0	0	0	0
Wuzhishan	67	Male	Li	0	nonforest-related		0	0	0	0	0	0
Wuzhishan	53	Male	Li	1	nonforest-related		0	0	0	0	0	0
Wuzhishan	50	Male	Li	0	nonforest-related		0	0	0	0	0	0
Wuzhishan	50	Male	Li	0	nonforest-related		0	0	0	0	0	0
Wuzhishan	85	Male	Li	1	nonforest-related		0	0	0	0	0	0
Wuzhishan	82	Female	Li	0	nonforest-related		0	0	0	0	0	0
Wuzhishan	55	Female	Li	0	nonforest-related		0	0	0	0	0	0
Wuzhishan	28	Male	Li	0	nonforest-related		0	0	0	0	0	0
Wuzhishan	70	Male	Li	0	nonforest-related	Call everyday, do not come down from trees, calls are very long.	1	1	0	0	0	0
Wuzhishan	42	Male	Li	0	nonforest-related	Don't come down from trees.	1	1	0	0	0	0
Wuzhishan	35	Male	Li	0	nonforest-related		0	0	0	0	0	0
Wuzhishan	60	Male	Li	0	nonforest-related		0	0	0	0	0	0
Wuzhishan	45	Male	Li	0	nonforest-related		0	0	0	0	0	0
Wuzhishan	42	Male	Li	0	nonforest-related		0	0	0	0	0	0
Wuzhishan	75	Male	Li	1	nonforest-related		0	0	0	0	0	0
Wuzhishan	46	Male	Li	0	nonforest-related		0	0	0	0	0	0
Wuzhishan	55	Male	Li	0	nonforest-related		0	0	0	0	0	0
Wuzhishan	75	Male	Li	0	nonforest-related		0	0	0	0	0	0
Wuzhishan	48	Male	Li	0	nonforest-related		0	0	0	0	0	0
Wuzhishan	48	Male	Li	0	nonforest-related		0	0	0	0	0	0
Wuzhishan	42	Male	Li	0	nonforest-related	Don't come down to the ground. Arms long, legs short. Arm bones can be used to make chopsticks.	1	1	0	1	0	0
Wuzhishan	54	Male	Li	0	nonforest-related		0	0	0	0	0	0
Wuzhishan	30	Male	Li	0	nonforest-related		0	0	0	0	0	0
Wuzhishan	40	Male	Li	0	nonforest-related		0	0	0	0	0	0
Wuzhishan	45	Male	Li	0	nonforest-related		0	0	0	0	0	0
Wuzhishan	63	Male	Li	1	nonforest-related		0	0	0	0	0	0
Wuzhishan	50	Male	Li	0	nonforest-related		0	0	0	0	0	0
Wuzhishan	72	Male	Li	0	nonforest-related		0	0	0	0	0	0
Wuzhishan	39	Male	Li	0	nonforest-related		0	0	0	0	0	0
Wuzhishan	53	Male	Li	0	nonforest-related	Don't come down from trees.	1	1	0	0	0	0
Wuzhishan	84	Male	Li	1	nonforest-related	Arm bones can be made into chopsticks.	1	0	0	1	0	0
Wuzhishan	58	Male	Li	0	nonforest-related		0	0	0	0	0	0
Wuzhishan	46	Male	Li	1	forest-related		0	0	0	0	0	0
Wuzhishan	60	Male	Li	1	nonforest-related		0	0	0	0	0	0
Wuzhishan	66	Male	Li	0	nonforest-related	Calls can be heard very far, sounds very delicate and melodic. Call in the morning, afternoon and evening. They are always in the trees.	1	1	1	0	0	0
Wuzhishan	48	Male	Li	0	nonforest-related	Old people have seen them eating corn.	1	0	1	0	0	0
Wuzhishan	50	Male	Li	0	nonforest-related	Call in the morning.	1	1	0	0	0	0
Wuzhishan	78	Male	Li	0	nonforest-related	When they drink water, one holds on to another. Bones can be used to test poison.	1	0	1	1	0	0
Wuzhishan	59	Male	Li	0	nonforest-related		0	0	0	0	0	0
Wuzhishan	81	Male	Li	0	nonforest-related	There are white ones.	1	1	0	0	0	0
Wuzhishan	50	Male	Li	0	nonforest-related		0	0	0	0	0	0
Wuzhishan	43	Male	Li	1	forest-related		0	0	0	0	0	0
Wuzhishan	45	Male	Li	1	forest-related		0	0	0	0	0	0
Wuzhishan	76	Male	Li	0	nonforest-related	Gibbons changed into people. Don't come down to the ground. Do not get along with monkeys.	1	1	1	0	0	1
Wuzhishan	40	Male	Li	0	nonforest-related		0	0	0	0	0	0
Wuzhishan	50	Male	Li	1	forest-related	Don't come down from trees. Play in water.	1	1	1	0	0	0
Wuzhishan	29	Male	Li	1	forest-related		0	0	0	0	0	0
Wuzhishan	59	Male	Li	0	nonforest-related		0	0	0	0	0	0
Wuzhishan	25	Male	Li	0	nonforest-related		0	0	0	0	0	0
Wuzhishan	63	Male	Li	0	nonforest-related		0	0	0	0	0	0
Wuzhishan	73	Male	Li	0	nonforest-related	Hold hands while climbing trees. When they die in the trees, they are carried by their companions, who put leaves on the ground.	1	0	1	0	0	0
Wuzhishan	22	Male	Li	1	nonforest-related	Arm bones can be made into chopsticks to test for poison.	1	0	0	1	0	0
Wuzhishan	50	Male	Li	1	nonforest-related		0	0	0	0	0	0
Wuzhishan	30	Male	Li	0	nonforest-related	When they die in the trees, their companions will bite the leaves/branches until they fall off. They hold on to the branches when they die.	1	0	1	0	0	0
Wuzhishan	50	Male	Li	1	nonforest-related		0	0	0	0	0	0
Wuzhishan	62	Male	Li	0	nonforest-related		0	0	0	0	0	0
Wuzhishan	52	Male	Li	0	nonforest-related	Bones can be made into chopsticks to test for poison.	1	0	0	1	0	0
Wuzhishan	52	Male	Li	1	nonforest-related		0	0	0	0	0	0
Wuzhishan	62	Male	Li	1	nonforest-related		0	0	0	0	0	0
Wuzhishan	57	Male	Li	1	nonforest-related		0	0	0	0	0	0
Wuzhishan	86	Male	Li	1	nonforest-related		0	0	0	0	0	0
Wuzhishan	68	Male	Li	0	nonforest-related		0	0	0	0	0	0
Wuzhishan	67	Male	Li	1	nonforest-related	Bones can be made into chopsticks to test for poison.	1	0	0	1	0	0
Wuzhishan	31	Male	Li	0	nonforest-related		0	0	0	0	0	0
Wuzhishan	40	Male	Li	1	nonforest-related		0	0	0	0	0	0
Wuzhishan	43	Male	Li	0	nonforest-related		0	0	0	0	0	0
Wuzhishan	37	Male	Li	0	nonforest-related		0	0	0	0	0	0
Wuzhishan	81	Male	Li	0	nonforest-related	Their call sounds like the wind.	1	1	0	0	0	0
Wuzhishan	60	Male	Li	0	nonforest-related		0	0	0	0	0	0
Wuzhishan	65	Male	Li	0	nonforest-related	Have very long arms.	1	1	0	0	0	0
Wuzhishan	70	Male	Li	1	nonforest-related		0	0	0	0	0	0
Wuzhishan	46	Male	Li	1	nonforest-related		0	0	0	0	0	0
Wuzhishan	62	Male	Li	0	nonforest-related		0	0	0	0	0	0
Wuzhishan	40	Male	Li	1	forest-related		0	0	0	0	0	0
Wuzhishan	36	Male	Li	0	nonforest-related		0	0	0	0	0	0
Wuzhishan	35	Female	Li	0	nonforest-related		0	0	0	0	0	0
Wuzhishan	50	Male	Li	0	nonforest-related		0	0	0	0	0	0
Wuzhishan	33	Female	Li	0	nonforest-related		0	0	0	0	0	0
Wuzhishan	24	Female	Li	0	nonforest-related		0	0	0	0	0	0
Wuzhishan	45	Male	Li	0	nonforest-related		0	0	0	0	0	0
Yinggeling	94	Male	Li	0	nonforest-related		0	0	0	0	0	0
Yinggeling	40	Male	Li	0	nonforest-related	An elder said he's seen two males fight over territory.	0	0	0	0	0	0
Yinggeling	47	Male	Li	0	nonforest-related	Only heard about them from the elders that gibbons changed from humans.	1	0	0	0	0	1
Yinggeling	23	Male	Li	0	nonforest-related	Only heard that gibbons have changed from humans.	1	0	0	0	0	1
Yinggeling	40	Male	Li	0	forest-related		0	0	0	0	0	0
Yinggeling	32	Male	Li	0	nonforest-related		0	0	0	0	0	0
Yinggeling	40	Male	Li	1	nonforest-related		0	0	0	0	0	0
Yinggeling	60	Male	Li	0	forest-related		0	0	0	0	0	0
Yinggeling	35	Female	Li	0	forest-related		0	0	0	0	0	0
Yinggeling	39	Male	Li	0	forest-related		0	0	0	0	0	0
Yinggeling	37	Male	Li	0	nonforest-related		0	0	0	0	0	0
Yinggeling	80	Male	Li	0	nonforest-related		0	0	0	0	0	0
Yinggeling	36	Male	Li	0	nonforest-related		0	0	0	0	0	0
Yinggeling	34	Male	Li	0	nonforest-related		0	0	0	0	0	0
Yinggeling	64	Female	Li	0	nonforest-related	Only know that they are transformed from humans.	1	0	0	0	0	1
Yinggeling	68	Male	Li	1	nonforest-related		0	0	0	0	0	0
Yinggeling	57	Male	Li	1	nonforest-related		0	0	0	0	0	0
Yinggeling	53	Male	Li	1	nonforest-related		0	0	0	0	0	0
Yinggeling	60	Male	Li	0	nonforest-related		0	0	0	0	0	0
Yinggeling	55	Male	Li	1	nonforest-related		0	0	0	0	0	0
Yinggeling	39	Female	Li	1	forest-related		0	0	0	0	0	0
Yinggeling	71	Male	Li	0	nonforest-related		0	0	0	0	0	0
Yinggeling	46	Male	Li	0	nonforest-related		0	0	0	0	0	0
Yinggeling	46	Male	Li	1	forest-related		0	0	0	0	0	0
Yinggeling	44	Male	Li	1	nonforest-related		0	0	0	0	0	0
Yinggeling	44	Male	Li	1	forest-related	Only know that they are transformed from humans.	1	0	0	0	0	1
Yinggeling	22	Female	Li	0	nonforest-related		0	0	0	0	0	0
Yinggeling	66	Male	Li	0	nonforest-related		0	0	0	0	0	0
Yinggeling	23	Male	Li	0	nonforest-related		0	0	0	0	0	0
Yinggeling	44	Male	Li	0	nonforest-related		0	0	0	0	0	0
Yinggeling	50	Male	Li	1	nonforest-related		0	0	0	0	0	0
Yinggeling	40	Male	Li	0	nonforest-related		0	0	0	0	0	0
Yinggeling	50	Male	Li	0	forest-related		0	0	0	0	0	0
Yinggeling	48	Female	Li	1	forest-related		0	0	0	0	0	0
Yinggeling	43	Male	Li	1	nonforest-related		0	0	0	0	0	0
Yinggeling	46	Male	Li	0	nonforest-related		0	0	0	0	0	0
Yinggeling	50	Female	Li	0	nonforest-related		0	0	0	0	0	0
Yinggeling	31	Female	Li	0	nonforest-related		0	0	0	0	0	0
Yinggeling	43	Male	Li	0	nonforest-related		0	0	0	0	0	0
Yinggeling	32	Male	Li	1	forest-related		0	0	0	0	0	0
Yinggeling	89	Male	Li	0	nonforest-related		0	0	0	0	0	0
Yinggeling	40	Male	Li	0	nonforest-related		0	0	0	0	0	0
Yinggeling	33	Male	Li	0	nonforest-related		0	0	0	0	0	0
Yinggeling	46	Male	Li	0	nonforest-related		0	0	0	0	0	0
Yinggeling	55	Female	Li	1	nonforest-related		0	0	0	0	0	0
Yinggeling	75	Male	Li	0	nonforest-related		0	0	0	0	0	0
Yinggeling	67	Male	Li	1	nonforest-related		0	0	0	0	0	0
Yinggeling	55	Male	Li	0	nonforest-related		0	0	0	0	0	0
Yinggeling	25	Female	Li	0	nonforest-related		0	0	0	0	0	0
Yinggeling	57	Male	Li	1	nonforest-related		0	0	0	0	0	0
Yinggeling	22	Female	Li	0	nonforest-related		0	0	0	0	0	0
Yinggeling	54	Female	Li	0	nonforest-related	Heard about gibbons transforming into humans. The elders said gibbons capture humans to eat, so they are afraid of going up the mountain, and will run if they see gibbons.	1	0	0	0	1	1
Yinggeling	52	Female	Li	0	nonforest-related		0	0	0	0	0	0
Yinggeling	50	Male	Li	0	nonforest-related		0	0	0	0	0	0
Yinggeling	40	Female	Li	0	nonforest-related		0	0	0	0	0	0
Yinggeling	62	Male	Li	0	nonforest-related		0	0	0	0	0	0
Yinggeling	72	Male	Li	1	nonforest-related		0	0	0	0	0	0
Yinggeling	78	Male	Li	0	nonforest-related		0	0	0	0	0	0
Yinggeling	30	Male	Li	0	nonforest-related		0	0	0	0	0	0
Yinggeling	40	Male	Li	0	nonforest-related		0	0	0	0	0	0
Yinggeling	43	Male	Li	1	forest-related		0	0	0	0	0	0
Yinggeling	50	Male	Li	0	nonforest-related		0	0	0	0	0	0
Yinggeling	80	Female	Li	0	nonforest-related	Story of someone who didn't know how to weave Li tapestry for making skirts, got burned in the backside by a hot pot, then ran in the mountains and became a monkey or gibbon.	1	0	0	0	0	1
Yinggeling	58	Female	Li	0	nonforest-related		0	0	0	0	0	0
Yinggeling	43	Male	Li	0	nonforest-related		0	0	0	0	0	0
Yinggeling	58	Female	Li	0	nonforest-related		0	0	0	0	0	0
Yinggeling	54	Male	Li	1	nonforest-related		0	0	0	0	0	0
Yinggeling	43	Male	Li	0	nonforest-related		0	0	0	0	0	0
Yinggeling	32	Male	Li	1	nonforest-related		0	0	0	0	0	0
Yinggeling	77	Male	Li	0	nonforest-related		0	0	0	0	0	0
Yinggeling	48	Male	Miao	0	nonforest-related		0	0	0	0	0	0
Yinggeling	70	Male	Miao	0	nonforest-related		0	0	0	0	0	0
Yinggeling	47	Male	Miao	0	nonforest-related		0	0	0	0	0	0
Yinggeling	29	Male	Miao	0	nonforest-related		0	0	0	0	0	0
Yinggeling	50	Male	Miao	1	forest-related		0	0	0	0	0	0
Yinggeling	48	Male	Miao	0	nonforest-related		0	0	0	0	0	0
Yinggeling	45	Male	Miao	0	nonforest-related		0	0	0	0	0	0
Yinggeling	60	Female	Miao	0	forest-related		0	0	0	0	0	0
Yinggeling	70	Male	Miao	0	nonforest-related		0	0	0	0	0	0
Yinggeling	40	Female	Miao	1	nonforest-related		0	0	0	0	0	0
Yinggeling	40	Male	Miao	0	nonforest-related	Heard from elders that gibbons have saved them, so they worship gibbons like their protectors. Heard from elders that in the Qingsong Miao village of Baisha county,that gibbons have saved humans.	1	0	0	0	1	1
Yinggeling	27	Female	Miao	0	nonforest-related		0	0	0	0	0	0
Yinggeling	55	Male	Miao	0	nonforest-related		0	0	0	0	0	0
Yinggeling	40	Male	Miao	0	nonforest-related		0	0	0	0	0	0
Yinggeling	32	Female	Miao	0	nonforest-related		0	0	0	0	0	0
Yinggeling	52	Male	Miao	0	nonforest-related		0	0	0	0	0	0
Yinggeling	75	Male	Miao	0	nonforest-related		0	0	0	0	0	0
Yinggeling	86	Male	Miao	0	nonforest-related		0	0	0	0	0	0
Yinggeling	50	Male	Miao	0	nonforest-related		0	0	0	0	0	0
Yinggeling	36	Male	Miao	1	nonforest-related		0	0	0	0	0	0
Yinggeling	30	Female	Li	0	nonforest-related		0	0	0	0	0	0
Yinggeling	43	Male	Li	0	nonforest-related		0	0	0	0	0	0
Yinggeling	55	Male	Li	1	forest-related		0	0	0	0	0	0
Yinggeling	70	Male	Li	0	nonforest-related	Calls are like whistles.	1	1	0	0	0	0
Yinggeling	79	Male	Li	0	nonforest-related	Don't come down to the ground. There are black and yellow types. Can't shoot them, difficult to catch; never heard of anyone who has caught them before.	1	1	0	0	0	0
Yinggeling	67	Male	Li	0	nonforest-related		0	0	0	0	0	0
Yinggeling	47	Male	Li	0	nonforest-related		0	0	0	0	0	0
Yinggeling	39	Male	Li	0	nonforest-related		0	0	0	0	0	0
Yinggeling	70	Female	Li	0	nonforest-related		0	0	0	0	0	0
Yinggeling	80	Male	Li	0	nonforest-related		0	0	0	0	0	0
Yinggeling	40	Male	Li	1	forest-related		0	0	0	0	0	0
Jiaxi	78	Male	Li	0	nonforest-related		0	0	0	0	0	0
Jiaxi	68	Male	Li	0	nonforest-related		0	0	0	0	0	0
Jiaxi	56	Male	Li	0	nonforest-related	Only heard that they are transformed from humans.	1	0	0	0	0	1
Jiaxi	60	Male	Li	0	nonforest-related		0	0	0	0	0	0
Jiaxi	63	Male	Li	0	nonforest-related		0	0	0	0	0	0
Jiaxi	60	Male	Li	0	nonforest-related		0	0	0	0	0	0
Jiaxi	53	Male	Li	1	nonforest-related		0	0	0	0	0	0
Jiaxi	35	Male	Li	0	forest-related		0	0	0	0	0	0
Jiaxi	20	Male	Li	1	forest-related		0	0	0	0	0	0
Jiaxi	80	Male	Li	0	nonforest-related		0	0	0	0	0	0
Jiaxi	44	Female	Li	0	nonforest-related		0	0	0	0	0	0
Jiaxi	78	Female	Li	0	nonforest-related		0	0	0	0	0	0
Jiaxi	85	Male	Li	0	nonforest-related		0	0	0	0	0	0
Jiaxi	26	Male	Li	1	nonforest-related		0	0	0	0	0	0
Jiaxi	45	Male	Li	1	nonforest-related	Heard from elders that a few thousand years ago gibbons were transformed from humans.	1	0	0	0	0	1
Jiaxi	51	Male	Li	1	nonforest-related		0	0	0	0	0	0
Jiaxi	91	Male	Li	1	nonforest-related		0	0	0	0	0	0
Jiaxi	30	Female	Li	0	nonforest-related		0	0	0	0	0	0
Jiaxi	72	Female	Li	0	nonforest-related		0	0	0	0	0	0
Jiaxi	40	Female	Li	0	nonforest-related		0	0	0	0	0	0
Jiaxi	56	Male	Li	0	nonforest-related		0	0	0	0	0	0
Jiaxi	30	Female	Li	1	nonforest-related		0	0	0	0	0	0
Jiaxi	50	Male	Li	1	nonforest-related		0	0	0	0	0	0
Jiaxi	27	Female	Li	0	nonforest-related		0	0	0	0	0	0
Jiaxi	30	Male	Li	0	nonforest-related		0	0	0	0	0	0
Jiaxi	60	Female	Li	0	nonforest-related		0	0	0	0	0	0
Jiaxi	43	Male	Li	1	nonforest-related		0	0	0	0	0	0
Jiaxi	50	Male	Li	0	nonforest-related		0	0	0	0	0	0
Jiaxi	22	Female	Li	0	nonforest-related		0	0	0	0	0	0
Jiaxi	29	Male	Li	0	nonforest-related		0	0	0	0	0	0
Jiaxi	30	Male	Li	0	nonforest-related		0	0	0	0	0	0
Jiaxi	45	Male	Li	0	nonforest-related		0	0	0	0	0	0
Jiaxi	58	Female	Li	0	nonforest-related		0	0	0	0	0	0
Jiaxi	35	Male	Li	1	nonforest-related		0	0	0	0	0	0
Jiaxi	43	Male	Li	0	nonforest-related		0	0	0	0	0	0
Jiaxi	42	Male	Li	0	nonforest-related		0	0	0	0	0	0
Jiaxi	41	Male	Li	0	nonforest-related		0	0	0	0	0	0
Jiaxi	64	Female	Li	0	nonforest-related		0	0	0	0	0	0
Jiaxi	41	Male	Li	0	nonforest-related		0	0	0	0	0	0
Jiaxi	39	Male	Li	0	nonforest-related		0	0	0	0	0	0
Jiaxi	30	Female	Li	1	nonforest-related		0	0	0	0	0	0
Jiaxi	35	Female	Li	0	nonforest-related		0	0	0	0	0	0
Jiaxi	80	Female	Li	0	nonforest-related		0	0	0	0	0	0
Jiaxi	31	Female	Li	1	nonforest-related		0	0	0	0	0	0
Jiaxi	83	Male	Li	0	nonforest-related		0	0	0	0	0	0
Jiaxi	60	Female	Li	0	nonforest-related		0	0	0	0	0	0
Jiaxi	45	Male	Li	0	nonforest-related		0	0	0	0	0	0
Jiaxi	35	Female	Li	0	nonforest-related		0	0	0	0	0	0
Jiaxi	47	Male	Li	0	nonforest-related	Two types of animals (earthworm and gibbon) gambled their destiny/fate/life. Finally the earthworm climbed a tree and died, and the gibbon came down out of the tree and died. As a result, the earthworm no longer climbs trees and the gibbon no longer comes down out of trees.	1	0	0	0	0	1
Jiaxi	89	Female	Li	0	nonforest-related	They come to steal the yams/sweet potatoes that the farmers planted, so the farmers wait with baskets of fruit and catch them. People have shot them before too.	1	0	1	0	0	0
Jiaxi	40	Male	Li	1	forest-related		0	0	0	0	0	0
Jiaxi	60	Female	Li	0	nonforest-related		0	0	0	0	0	0
Jiaxi	20	Male	Li	0	nonforest-related		0	0	0	0	0	0
Jiaxi	50	Male	Li	1	nonforest-related		0	0	0	0	0	0
Jiaxi	24	Male	Li	1	nonforest-related		0	0	0	0	0	0
Jiaxi	45	Female	Li	0	nonforest-related		0	0	0	0	0	0
Jiaxi	48	Male	Li	1	nonforest-related	Heard that gibbons were transformed from humans. The story goes that once upon a time there was a man who was very lazy at work, and was told to go be a gibbon or monkey if he didn't want to work. Then he got burnt in the backside by something boiling and very hot, and went to steal corn and squash, and eventually became a gibbon or monkey.	1	0	0	0	0	1
Jiaxi	49	Male	Li	1	forest-related		0	0	0	0	0	0
Jiaxi	56	Female	Li	0	nonforest-related		0	0	0	0	0	0
Jiaxi	46	Female	Li	0	nonforest-related	Heard legends before that gibbons were transformed from humans. The person didn’t have a mother, his father remarried and his step-mother didn't cook for him and made him gather fruits from the mountains, and he turned into a gibbon.	1	0	0	0	0	1
Jiaxi	42	Male	Li	1	nonforest-related	Only know that gibbons were transformed from humans; don't remember the details.	1	0	0	0	0	1
Jiaxi	76	Female	Li	0	nonforest-related	Heard that gibbons were transformed from humans. A child was living with his step-mother who didn't want him anymore. He was sent to the mountains by her and became a gibbon.	1	0	0	0	0	1
Jiaxi	30	Male	Li	0	nonforest-related		0	0	0	0	0	0
Jiaxi	82	Female	Li	0	nonforest-related		0	0	0	0	0	0
Jiaxi	63	Male	Li	0	nonforest-related		0	0	0	0	0	0
Jiaxi	78	Male	Li	1	nonforest-related		0	0	0	0	0	0
Jiaxi	50	Male	Li	0	nonforest-related		0	0	0	0	0	0
Jiaxi	86	Male	Li	0	nonforest-related	Transformed from primitive humans.	1	0	0	0	0	1
Jiaxi	54	Male	Li	1	nonforest-related		0	0	0	0	0	0
Jiaxi	20	Male	Li	0	forest-related		0	0	0	0	0	0
Jiaxi	40	Female	Li	0	nonforest-related	Heard from my grandmother that gibbons were transformed from humans. A lazy man didn't want to work, so he ran away to the mountains to pick fruits to eat, and eventually became a gibbon.	1	0	0	0	0	1
Jiaxi	23	Male	Li	0	nonforest-related		0	0	0	0	0	0
Jiaxi	30	Male	Li	0	nonforest-related		0	0	0	0	0	0
Jiaxi	30	Male	Li	0	nonforest-related		0	0	0	0	0	0
Jiaxi	75	Female	Li	0	nonforest-related		0	0	0	0	0	0
Jiaxi	70	Female	Li	1	nonforest-related		0	0	0	0	0	0
Jiaxi	80	Male	Li	0	nonforest-related		0	0	0	0	0	0
Jiaxi	64	Female	Li	1	nonforest-related		0	0	0	0	0	0
Jiaxi	45	Male	Li	1	nonforest-related		0	0	0	0	0	0
Jiaxi	45	Male	Li	0	nonforest-related		0	0	0	0	0	0
Jiaxi	35	Male	Li	0	nonforest-related		0	0	0	0	0	0
Jiaxi	66	Male	Li	1	nonforest-related		0	0	0	0	0	0
Jiaxi	32	Male	Li	1	nonforest-related		0	0	0	0	0	0
Jiaxi	70	Male	Li	1	nonforest-related		0	0	0	0	0	0
Jiaxi	23	Female	Li	1	nonforest-related		0	0	0	0	0	0
Jiaxi	76	Female	Li	0	nonforest-related	Gibbons transformed from humans. Someone was lazy and didn't want to work, went to the mountain instead, and made clothing out of cotton or a type of tree fibre, and later made a tail out of the cotton to put into his backside, and eventually he became a gibbon.	1	0	0	0	0	1
Jiaxi	45	Female	Li	0	nonforest-related		0	0	0	0	0	0
Jiaxi	73	Male	Li	0	nonforest-related	Gibbons evolved from humans, but from a lazy one. After having a baby it waits until the baby is independent and leaves. It's too lazy to take care of its baby.	1	0	1	0	0	1
Jiaxi	60	Male	Li	0	nonforest-related		0	0	0	0	0	0
Jiaxi	37	Male	Li	0	forest-related		0	0	0	0	0	0
Jiaxi	60	Female	Li	1	nonforest-related		0	0	0	0	0	0
Jiaxi	60	Female	Li	1	nonforest-related		0	0	0	0	0	0
Jiaxi	38	Male	Li	1	nonforest-related		0	0	0	0	0	0
Jiaxi	64	Male	Li	1	nonforest-related		0	0	0	0	0	0
Jiaxi	80	Male	Li	1	nonforest-related		0	0	0	0	0	0
Jiaxi	50	Male	Li	0	nonforest-related		0	0	0	0	0	0
Jiaxi	40	Male	Li	0	nonforest-related		0	0	0	0	0	0
Jiaxi	82	Female	Li	0	nonforest-related		0	0	0	0	0	0
Jiaxi	24	Male	Li	0	nonforest-related		0	0	0	0	0	0
Jiaxi	60	Male	Li	0	nonforest-related	Only heard that it's transformed from humans.	1	0	0	0	0	1
Jiaxi	34	Male	Li	1	forest-related		0	0	0	0	0	0
Bawangling	22	Female	Li	0	nonforest-related		0	0	0	0	0	0
Bawangling	66	Female	Li	1	nonforest-related		0	0	0	0	0	0
Bawangling	23	Female	Li	0	nonforest-related		0	0	0	0	0	0
Bawangling	54	Male	Li	1	nonforest-related		0	0	0	0	0	0
Bawangling	45	Male	Li	0	nonforest-related		0	0	0	0	0	0
Bawangling	60	Male	Li	0	nonforest-related		0	0	0	0	0	0
Bawangling	45	Male	Li	0	nonforest-related		0	0	0	0	0	0
Bawangling	64	Male	Li	1	nonforest-related		0	0	0	0	0	0
Bawangling	35	Female	Li	0	nonforest-related		0	0	0	0	0	0
Bawangling	66	Male	Li	1	nonforest-related		0	0	0	0	0	0
Bawangling	71	Male	Li	1	nonforest-related	They are transformed from orphans who ran to the mountains. They can't get down to the ground, and will die as soon as that happens.	1	1	1	0	0	1
Bawangling	54	Male	Li	1	nonforest-related		0	0	0	0	0	0
Bawangling	84	Female	Li	0	nonforest-related		0	0	0	0	0	0
Bawangling	60	Male	Li	0	nonforest-related		0	0	0	0	0	0
Bawangling	79	Male	Li	0	nonforest-related		0	0	0	0	0	0
Bawangling	74	Male	Li	0	nonforest-related	There once was a very lazy person, who wanted to get food without working, so he went to the mountain to pick fruits, and his arm became longer and longer, and he grew long hair. When all the food on the ground was gone, he climbed trees to get more food, and became a gibbon that always lived in trees. One day a group of monkeys saw him and made fun of him for being different, with no tail and no…	1	0	0	0	0	1
Bawangling	46	Male	Li	0	nonforest-related		0	0	0	0	0	0
Bawangling	53	Male	Li	1	nonforest-related		0	0	0	0	0	0
Bawangling	85	Male	Li	0	nonforest-related		0	0	0	0	0	0
Bawangling	62	Male	Li	0	nonforest-related	1) Gibbons were born from humans. Before the Liberation, no one cut their hair, so their hair became long and they turned into gibbons. 2) When hunting gibbons, should cover the ground with leaves, otherwise the gibbons will not fall down.	1	0	1	0	0	1
Bawangling	59	Male	Li	0	nonforest-related		0	0	0	0	0	0
Bawangling	28	Male	Li	0	nonforest-related		0	0	0	0	0	0
Bawangling	54	Male	Li	1	nonforest-related		0	0	0	0	0	0
Bawangling	40	Male	Li	1	nonforest-related		0	0	0	0	0	0
Bawangling	69	Male	Li	0	nonforest-related		0	0	0	0	0	0
Bawangling	26	Male	Li	1	nonforest-related		0	0	0	0	0	0
Bawangling	49	Male	Li	1	nonforest-related		0	0	0	0	0	0
Bawangling	45	Male	Li	1	nonforest-related		0	0	0	0	0	0
Bawangling	58	Male	Li	0	nonforest-related		0	0	0	0	0	0
Bawangling	34	Male	Li	0	nonforest-related		0	0	0	0	0	0
Bawangling	22	Male	Li	0	nonforest-related		0	0	0	0	0	0
Bawangling	28	Male	Li	0	nonforest-related		0	0	0	0	0	0
Bawangling	38	Male	Li	0	nonforest-related		0	0	0	0	0	0
Bawangling	60	Male	Li	0	nonforest-related		0	0	0	0	0	0
Bawangling	43	Male	Li	0	nonforest-related		0	0	0	0	0	0
Bawangling	64	Male	Li	0	nonforest-related		0	0	0	0	0	0
Bawangling	71	Female	Li	0	nonforest-related		0	0	0	0	0	0
Bawangling	72	Male	Li	0	nonforest-related		0	0	0	0	0	0
Bawangling	38	Male	Li	0	nonforest-related		0	0	0	0	0	0
Bawangling	35	Male	Li	0	nonforest-related		0	0	0	0	0	0
Bawangling	48	Male	Li	0	nonforest-related		0	0	0	0	0	0
Bawangling	31	Male	Li	0	nonforest-related		0	0	0	0	0	0
Bawangling	58	Male	Li	0	nonforest-related	Heard from elders that humans turned into gibbons; don't know the details.	1	0	0	0	0	1
Bawangling	75	Female	Li	0	nonforest-related	There once was a brother and sister whose stepmother fed them wood and faeces when they were hungry, so they ran to the mountains to collect fruit to eat.They jumped around and became animals who wouldn't come down from the trees. Their father tried to call them back to home by playing dead.	1	0	0	0	0	1
Bawangling	26	Female	Li	0	nonforest-related		0	0	0	0	0	0
Bawangling	20	Male	Li	0	nonforest-related		0	0	0	0	0	0
Bawangling	38	Female	Li	0	nonforest-related		0	0	0	0	0	0
Bawangling	47	Male	Li	0	nonforest-related		0	0	0	0	0	0
Bawangling	53	Female	Li	0	nonforest-related	Children who didn't have anything to eat ran to the mountains to eat wild fruits, and turned into gibbons.	1	0	0	0	0	1
Bawangling	49	Female	Li	0	nonforest-related		0	0	0	0	0	0
Bawangling	36	Female	Li	0	nonforest-related		0	0	0	0	0	0
Bawangling	45	Female	Li	0	nonforest-related		0	0	0	0	0	0
Bawangling	27	Female	Li	0	nonforest-related		0	0	0	0	0	0
Bawangling	22	Female	Li	0	nonforest-related		0	0	0	0	0	0
Bawangling	48	Female	Li	0	nonforest-related		0	0	0	0	0	0
Bawangling	57	Male	Li	1	nonforest-related		0	0	0	0	0	0
Bawangling	60	Male	Li	0	nonforest-related		0	0	0	0	0	0
Bawangling	32	Male	Han	0	nonforest-related		0	0	0	0	0	0
Bawangling	40	Male	Li	0	nonforest-related		0	0	0	0	0	0
Bawangling	40	Male	Li	0	nonforest-related		0	0	0	0	0	0
Bawangling	59	Female	Li	0	nonforest-related		0	0	0	0	0	0
Bawangling	24	Female	Li	0	nonforest-related		0	0	0	0	0	0
Bawangling	38	Male	Li	0	nonforest-related		0	0	0	0	0	0
Bawangling	22	Female	Li	0	nonforest-related		0	0	0	0	0	0
Bawangling	27	Male	Li	0	nonforest-related		0	0	0	0	0	0
Bawangling	32	Male	Li	0	nonforest-related		0	0	0	0	0	0
Bawangling	22	Male	Li	0	nonforest-related		0	0	0	0	0	0
Bawangling	52	Male	Li	1	nonforest-related	Heard that if gibbons were shot dead, they would still hang on to the branches and not fall to the ground unless there were leaves covering the ground.	1	0	1	0	0	0
Bawangling	37	Female	Li	0	nonforest-related		0	0	0	0	0	0
Bawangling	47	Male	Li	0	nonforest-related		0	0	0	0	0	0
Bawangling	67	Female	Li	0	nonforest-related		0	0	0	0	0	0
Bawangling	40	Male	Li	0	nonforest-related		0	0	0	0	0	0
Bawangling	50	Male	Li	0	nonforest-related		0	0	0	0	0	0
Bawangling	78	Male	Li	0	nonforest-related		0	0	0	0	0	0
Bawangling	68	Male	Li	0	nonforest-related		0	0	0	0	0	0
Bawangling	40	Male	Li	0	nonforest-related		0	0	0	0	0	0
Bawangling	78	Male	Li	0	nonforest-related		0	0	0	0	0	0
Bawangling	31	Male	Han	0	forest-related		0	0	0	0	0	0
Bawangling	56	Male	Li	0	forest-related		0	0	0	0	0	0
Bawangling	47	Male	Han	0	forest-related		0	0	0	0	0	0
Bawangling	45	Female	Han	1	forest-related	Heard that gibbons turned into humans - they might have been humans' ancestors.	1	0	0	0	0	1
Bawangling	41	Female	Li	1	forest-related	Heard that they were transformed from humans. In the past no one had anything to eat, only ate roots and fruits from trees. The elders would say/joke that we should turn into gibbons or monkeys, and we could find any tree to live in.	1	0	0	0	0	1
Bawangling	45	Male	Li	0	nonforest-related		0	0	0	0	0	0
Bawangling	31	Male	Li	1	forest-related		0	0	0	0	0	0
Bawangling	27	Male	Li	0	nonforest-related		0	0	0	0	0	0
Bawangling	45	Male	Li	0	nonforest-related		0	0	0	0	0	0
Bawangling	62	Male	Li	0	nonforest-related		0	0	0	0	0	0
Bawangling	35	Male	Li	0	nonforest-related		0	0	0	0	0	0
Bawangling	58	Male	Li	0	nonforest-related		0	0	0	0	0	0
Bawangling	55	Male	Li	1	nonforest-related	1) A man got remarried and got a step-mother for his children. The stepmother made the children go to the mountain to guard crops from birds, but the birds still ate all the crops, and their stepmother didn't give them anything to eat. The children went to the mountains to find food, and eventually became gibbons. Their father wanted them to return home but the children refused because their step…	1	0	1	0	0	1
Bawangling	37	Male	Li	0	nonforest-related		0	0	0	0	0	0
Bawangling	35	Male	Li	0	nonforest-related		0	0	0	0	0	0
Bawangling	54	Male	Miao	0	nonforest-related		0	0	0	0	0	0
Bawangling	38	Male	Miao	0	nonforest-related		0	0	0	0	0	0
Bawangling	62	Male	Miao	1	nonforest-related		0	0	0	0	0	0
Bawangling	45	Male	Miao	1	nonforest-related		0	0	0	0	0	0
Bawangling	45	Male	Miao	0	nonforest-related		0	0	0	0	0	0
Bawangling	64	Male	Miao	0	nonforest-related	Heard they turned into humans. The very old elders said to not shoot them because they have helped humans before.	1	0	0	0	1	1
Bawangling	62	Male	Miao	0	nonforest-related	Don't understand, only know that they have turned into humans, and are our ancestors.	1	0	0	0	0	1
Bawangling	61	Female	Miao	0	nonforest-related	Heard that gibbons have helped humans and are their saviours, so humans shouldn't shoot gibbons. Heard it from the elders - don't remember the details.	1	0	0	0	1	1
Bawangling	22	Female	Miao	0	nonforest-related		0	0	0	0	0	0
Bawangling	30	Male	Miao	0	nonforest-related	Not sure, only remember from when I was young, hearing the elders say that gibbons have saved humans and should not be shot.	1	0	0	0	1	1
Bawangling	51	Male	Han	0	forest-related		0	0	0	0	0	0
Bawangling	70	Male	Han	1	forest-related		0	0	0	0	0	0
Bawangling	57	Male	Han	0	nonforest-related		0	0	0	0	0	0
Bawangling	79	Male	Han	0	nonforest-related		0	0	0	0	0	0
Bawangling	78	Male	Han	0	nonforest-related		0	0	0	0	0	0
								37	26	28	6	38
